# Supplementary material for: Perfluoroalkyl Mixture Exposure in Relation to Fetal Growth: Potential Roles of Maternal Characteristics and Associations with Birth Outcomes
Source: Toxics. 2022 Oct 28;10(11):650. doi: 10.3390/toxics10110650 (PMC9695392; doi:10.3390/toxics10110650)
Supplement: Supplementary file 1 [file toxics-10-00650-s001.zip]

Archive with 1 entries (1 files):
- toxics-1972870-supplementary.pdf
